# Supplementary material for: Syrian hamster convalescence from prototype SARS-CoV-2 confers measurable protection against the attenuated disease caused by the Omicron variant
Source: PLoS Pathog. 2023 Apr 4;19(4):e1011293. doi: 10.1371/journal.ppat.1011293 (PMC10104347; doi:10.1371/journal.ppat.1011293)
Supplement: S1 Data — (XLSX) [file ppat.1011293.s005.xlsx]

## Sheet: Figure 2
A		Group 1 : 5E+04						Group 2 : 5E+03						Group 3 : 5E+02						Group 4 : 1E+02
	0	0	0	0	0	0	0	0	0	0	0	0	0	0	0	0	0	0	0	0	0	0	0	0	0
	1	0.662252	-0.55249	0	1.2987	0.636943	1.98676	1.18343	0.628931	0.561798	0	0	1.07527	0	0	0	-1.18343	-1.15607	-0.5814	1.26582	0	0	-0.62112	0	1.78571
	2	-1.3245	-2.76243	-2.05479	1.94805	-4.4586	-1.98675	-0.59172	-1.88679	-1.1236	0	-1.88679	-1.07527	0	-0.54945	0	-1.18343	-2.31214	0.581395	1.26582	-0.61728	0.653595	0	0	3.57143
	3	-4.63576	-5.52486	-5.47945	0	-9.55414	-4.63576	-1.77515	-3.77358	-2.80899	-2.83688	-3.77358	-3.22581	-0.60241	-2.1978	-2.30769	-1.18343	-4.04624	0	0.632911	-1.85185	1.96078	0.621118	0	1.78571
	4	-7.28477	-8.28729	-8.90411	-1.94805	-12.7389	-7.28477	-2.36686	-5.66038	-5.05618	-3.5461	-6.28931	-5.91398	-2.40964	-3.2967	-4.61538	-2.36686	-4.62428	-0.5814	0.632911	-2.46914	1.30719	-1.24224	-0.59524	1.19048
	5	-9.27152	-10.4972	-10.274	-3.8961	-15.2866	-8.60927	-4.73373	-7.54717	-6.17978	-4.96454	-9.43396	-9.67742	-4.21687	-4.94505	-4.61538	-4.14201	-6.93642	-1.74419	-1.26582	-3.7037	1.96078	-3.72671	-2.97619	0.595238
	6	-11.2583	-13.2597	-13.6986	-5.84416	-18.4713	-9.27152	-8.28402	-9.43396	-8.42697	-7.0922	-10.0629	-11.828	-6.62651	-7.14286	-4.61538	-7.69231	-9.24855	-1.74419	-3.16456	-5.55556	1.96078	-4.34783	-5.35714	-1.78571
	7	-11.2583	-15.4696	-17.8082	-7.14286	-18.4713	-5.96026	-8.28402	-6.91824	-8.98876	-5.67376	-8.1761	-11.2903	-7.83133	-8.79121	-3.84615	-5.32544	-8.67052	-1.16279	-5.6962	-6.79012	0.653595	-3.10559	-6.54762	-2.97619
	8	-7.94702	-14.3646	-18.4932	-4.54545	-15.9236	-1.98675	-4.73373	-6.28931	-8.42697	-2.83688	-8.1761	-8.60215	-6.0241	-8.79121	-2.30769	-4.14201	-5.78035	-0.5814	-4.43038	-4.32099	1.96078	-3.72671	-4.7619	-2.97619
	9	-5.96026	-12.7072	-16.4384	-1.2987	-14.0127	-1.98675	-3.5503	-5.03145	-7.30337	-2.12766	-7.54717	-6.45161	-4.21687	-6.59341	-0.76923	-2.95858	-4.04624	0.581395	-2.53165	-3.7037	3.26797	-2.48447	-4.16667	1.19048
	10	-4.63576	-10.4972	-15.0685	-1.94805	-10.828	-0.66225	-2.36686	-4.40252	-6.17978	-1.41844	-5.66038	-4.83871	-4.21687	-5.49451	0.769231	-0.59172	-3.46821	1.16279	-0.63291	0	3.92157	0	-2.97619	2.97619
	11	-3.31126	-9.94475	-13.0137	-1.2987	-8.9172	0.662252	-1.18343	-2.51572	-5.61798	-1.41844	-3.14465	-3.76344	-3.01205	-3.84615	1.53846	0.591716	-1.7341	1.16279	-0.63291	0.617284	4.57516	0	-1.78571	3.57143
	12	-1.3245	-8.28729	-10.9589	-0.64935	-7.00637	1.3245	-1.77515	-0.62893	-4.49438	-0.70922	-3.77358	-3.22581	-2.40964	-3.2967	1.53846	1.18343	-0.57803	1.16279	1.26582	1.85185	4.57516	0.621118	-1.78571	3.57143
	13	0	-8.28729	-9.58904	1.2987	-5.73248	1.3245	-0.59172	-1.25786	-3.93258	0.70922	-3.14465	-3.22581	-1.80723	-2.1978	3.84615	2.36686	-1.7341	1.74419	1.89873	3.08642	4.57516	0.621118	-2.38095	5.95238
	14	1.3245	-6.07735	-7.53425	2.5974	-3.18471	3.31126	-0.59172	0	-3.37079	0.70922	-0.62893	-2.15054	-1.80723	-0.54945	4.61538	4.73373	-1.15607	2.90698	2.53165	4.32099	5.88235	3.10559	0.595238	7.14286
	15	1.98676	-5.52486	-6.84932	2.5974	-1.91083	3.97351	0.591716	1.25786	-2.80899	0	0.628931	-0.53763	-1.80723	-1.0989	4.61538	5.32544	-0.57803	5.23256	2.53165	4.32099	3.92157	3.10559	1.19048	6.54762
	16	1.98676	-5.52486	-6.16438	1.2987	-3.18471	3.31126	0.591716	1.88679	-2.24719	1.41844	-0.62893	-1.07527	-0.60241	-0.54945	4.61538	4.14201	0.578035	2.90698	1.89873	4.93827	4.57516	2.48447	0	6.54762
B		Group 1 : 5E+04						Group 2 : 5E+03						Group 3 : 5E+02						Group 4 : 1E+02
	2	8.18673	8.34417	8.27056	8.24372	8.18729	7.8941	8.06442	8.17191	7.59506	7.61762	7.78154	7.44592	7.98054	8.09285	8.05315	8.03336	8.22308	7.89067	7.02248	7.44554	7.18984	8.16964	7.01935	3.47087
	4	7.82675	7.78183	7.50196	7.12176	6.72475	7.58867	7.42182	7.53718	7.37233	7.79925	7.70747	6.94908	7.2908	7.32397	7.48598	7.33004	7.53686	7.66163	7.38877	7.72217	6.07151	8.00816	7.49849	7.62813
	6	7.30395	7.32181	7.48803	6.77876	7.36747	7.35764	7.24055	7.0683	6.54374	6.77081	7.56577	6.16915	7.1843	6.70125	6.93008	7.08361	7.18669	7.43636	7.61735	6.32503	7.65414	7.14975	6.70301	6.9038
	8	7.73501	6.67117	6.39337	6.91749	6.59767	6.24925	7.59698	7.46732	6.58458	6.26334	6.85929	6.1138	6.92871	7.13151	6.39777	6.69521	6.46379	6.74559	7.03152	7.32153	6.4725	6.45836	6.06873	6.29856
	10	5.8036	5.71928	6.0705	5.6334	6.42687	5.02859	4.42335	6.33932	5.75262	5.01244	4.99047	5.42788	4.77562	6.07637	5.78928	3.80811	4.73964	5.24404	6.87382	6.08582	5.65089	4.9429	5.30051	5.772
	14	3.80811	3.80811	4.1769	3.80811	3.80811	3.80811	3.80811	4.62886	3.80811	4.24623	3.80811	3.80811	3.80811	4.33669	3.80811	3.80811	3.80811	4.14212	3.80811	4.28843	3.80811	3.80811	3.80811	3.80811
C		Group 1 : 5E+04						Group 2 : 5E+03						Group 3 : 5E+02						Group 4 : 1E+02
	0	20	20	20	38	20	20	20	29	20	20	20	20	27	20	20	20	20	20	20	20	20	39	20	20
	20	10967	6311	12968	18234	18650	16918	9554	5424	14012	14632	15429	15540	6866	10002	9461	20612	12882	6820	12330	5662	5991	17881	19486	18360
	41	9328	8694	16480	23369	30243	26638	10913	7121	33027	20956	11813	35129	4528	4124	8081	12056	10589	3271	11947	4456	5322	14052	13410	13657
D		Group 1 : 5E+04						Group 2 : 5E+03						Group 3 : 5E+02						Group 4 : 1E+02
	0	45	45	45	45	45	45	45	45	45	45	45	45	45	45	45	45	45	45	45	45	45	45	45	45
	20	3822.95	4779.89	5920.88	7208.88	9630.4	8578.69	6375.48	3541.98	7493.92	13977.2	13219.4	8794.92	8212.21	15338.6	8231.43	25427.4	13339.7	6644.85	9459.24	7183.9	6684.92	15365.9	13063.5	10386.3
	41	3797.83	2095.47	2781.86	5979.26	9261.38	4854.6	4647.62	4381.98	10496.6	5748.17	8783.94	13118	6689.98	6070.81	5764.64	11948	9195.67	3247.61	12098.6	5449.85	6237.23	10784.4	11586.4	8534.32
		Group 1 : 5E+04						Group 2 : 5E+03						Group 3 : 5E+02						Group 4 : 1E+02
E	0	5	5	5	5	5	5	5	5	5	10.52	5	5	5	10.3	5	5	5	5	14	5	5	11.42	5	5
	20	2599.23	2047.55	2904.7	4183.82	5431.03	3471.59	1648.16	1383.71	2611.4	4087.78	3018.86	2899.99	1498.08	3342.73	1998.09	3111.06	3250.5	1277.06	2868.05	1255.68	1359.1	3279.37	4273.32	3611.54
	41	1509.14	983.25	1389.54	2711.68	2706.4	1578.11	1433.6	973.01	2730.24	1615.41	1256.25	2470.28	1111.15	1269.29	1613.53	1644.65	1599.96	512.35	1591.28	777.33	972.06	3418.07	2642.39	2467.86
F
	Group 2 : 5E+03 BQ.1.1	Group 3 : 5E+02 BQ.1.1	Group 4 : 1E+02 BQ.1.1	Group 1 : 5E+04 XBB.1.1	Group 2 : 5E+03 XBB.1.1	Group 3 : 5E+02 XBB.1.1	Group 4 : 1E+02 XBB.1.1
	20	20	20	20	20	20	20
	20	20	20	20	20	20	20
	20	20	20	20	20	20	20
	20	20	20	20	20	20	20
	20	20	20	20	20	20	20
	20	20	20	20	20	20	20
G	Group 1 : 5E+04 BA.1	Group 2 : 5E+03 BA.1	Group 3 : 5E+02 BA.1	Group 4 : 1E+02 BA.1
	73	20	52	450
	64	20	27	73
	20	40	31	121
	338	65	325	70
	141	42	194	74
	244	350	20	452

## Sheet: Figure 3
A		BA.1											VIC01
	0	0	0	0	0	0	0	0	0	0	0	0	0	0	0	0	0	0
	1	1.17647	0	0	2.84091	1.68539	3.42857	-0.63291	2.29885	0.588235	-0.59524	1.44928	0	0.617284	-0.65789	2.77778	0	1.72414
	2	1.76471	0.628931	-0.60606	5.68182	3.93258	5.14286	0	4.5977	2.35294	0.595238	5.07246	-1.38889	-1.23457	-3.28947	2.22222	0	-1.14943
	3	0	0	-0.60606	3.97727	1.1236	2.85714	-1.26582	2.87356	1.76471	-1.78571	2.89855	-2.77778	-3.7037	-5.92105	2.77778	-2.35294	-4.02299
	4	1.17647	-0.62893	1.21212	2.27273	0.561798	1.71429	0.632911	2.29885	1.17647	0.595238	2.17391	-2.08333	-4.93827	-8.55263	1.66667	-4.11765	-5.74713
	5	0.588235	-1.25786	0	2.27273	0	-0.57143	-1.26582	0.574713	1.17647	-1.78571	1.44928	-3.47222	-6.79012	-9.86842	0	-6.47059	-6.32184
	6	0	-1.88679	-1.21212	1.70454	0.561798	-1.14286	-3.16456	-0.57471	0.588235	-1.78571	4.34783	-6.25	-9.25926	-11.8421	-2.22222	-7.64706	-8.62069
	7	0.588235	-1.25786	0	0.568182	1.1236	-0.57143	-4.43038	-0.57471	-1.76471	-1.78571	4.34783	-7.63889	-8.64198	-13.8158	-5	-5.88235	-6.89655
B	VIC01	0		1		2		3		4		5		6		7
	Eyes Shut	0	0	0	0	0	0	0	0	0	0	0	0	0	0	1
	Lethargic	0	0	0	0	0	0	0	0	0	0	0	0	0	2	0
	Behavioural Change	0	0	0	0	0	1	0	0	0	0	0	0	0	0	0
	Sunken Eyes	0	0	0	0	0	0	0	0	0	0	0	0	2	0	0
	Ruffled	0	0	0	0	0	0	4	4	5	6	4	4	6	6	5
	Wasp Waisted	0	0	0	0	0	0	0	0	1	1	0	2	5	2	2
	Dehydrated	0	0	0	0	0	0	0	0	0	0	0	0	0	0	1
	Coughing	0	0	0	0	0	0	1	1	0	0	0	0	0	0	0
	Hunched	0	0	0	0	0	0	0	0	1	1	0	0	1	0	0
	Laboured Breathing 1	0	0	0	0	1	1	4	4	5	5	5	5	6	4	6
	Laboured Breathing 2	0	0	0	0	0	1	0	0	0	0	0	1	0	2	0
	BA.1	0		1		2		3		4		5		6		7
	Eyes Shut	0	0	0	0	0	0	0	0	0	0	0	0	0	0	0
	Lethargic	0	0	0	0	0	0	1	0	0	0	0	0	1	0	0
	Behavioural Change	0	0	0	0	0	0	1	0	0	0	0	0	0	0	0
	Sunken Eyes	0	0	0	0	0	3	0	0	0	0	0	0	0	0	0
	Ruffled	0	0	0	0	0	1	2	0	4	6	4	2	5	2	2
	Wasp Waisted	0	0	0	0	0	0	0	0	0	1	0	0	0	0	0
	Dehydrated	0	0	0	0	0	1	0	0	0	0	0	0	0	0	0
	Coughing	0	0	0	0	0	0	0	0	0	0	0	0	0	0	0
	Hunched	0	0	0	0	0	0	0	0	0	0	0	0	0	0	0
	Laboured Breathing 1	0	0	0	0	0	1	3	3	5	5	4	7	4	9	6
	Laboured Breathing 2	0	0	0	0	0	0	0	0	0	0	1	1	0	0	0
C		BA.1											VIC01
	2	7.78911	8.17792	7.15055	7.45881	7.99278	7.4677	7.53749	7.48751	7.53177	6.98473	7.09152	7.66377	7.62844	8.02042	7.77912	8.08139	8.31416
	4	6.91202	7.34324	6.65409	6.26681	6.67824	6.17256	6.49922	6.50058	6.5613	7.04463	6.019	6.94885	6.44386	6.36117	6.57511	6.97062	6.39502
	6	6.22243	6.44208	6.19664	6.67498	6.527	6.32109	7.1238	6.13607	5.46381	6.80443	5.63526	6.65802	6.86652	6.925	6.88719	7.02922	6.97828
	7	5.82	5.61	5.96	4.87	4.45	5.06						6.28	7.45	7.04	6.85	6.38	6.23
D		BA.1						VIC01
		5.71358	5.9717	6.5164	7.16365	6.10595	6.91699	8.99908	8.80428	8.32905	8.26131	7.72738	7.4079
E
		VIC01	BA.1
		72.1	6.8
		72.3	72.3
		76.3	31.3
		48.9	44
		56.1	30.1
		60.8	52
F		Airway Inflammation/Necrosis	Peri-airway Cuffing	Peri-vascular Cuffing	Alveolar Inflammation/Necrosis	Lung (Score)	Nasal Cavity (Score)
	F	3	3	3	4	3.25	1.5
	F	3	2	2	3	2.5	1
	F	3	3	3	3	3	1
	M	3	3	3	3	3	1.5
	M	4	4	4	4	4	1.5
	M	1	2	1	1	1.25	2
	F	4	4	4	4	4	2.5
	F	4	3	4	4	3.75	3
	F	3	3	4	4	3.5	3
	M	4	4	4	4	4	3
	M	4	4	4	4	4	3
	M	4	4	4	4	4	3.5

## Sheet: Figure 4
A		BA.1												VIC01												BA.1												VIC01
	0	0	0	0	0	0	0	0	0	0	0	0	0	0	0	0	0	0	0	0	0	0	0	0	0	0	0	0	0	0	0	0	0	0	0	0	0	0	0	0	0	0	0	0	0	0	0	0	0
	0.5	0	0	0	0	0	0	0	0	0	0	0	0	0	0	0	0	0	0	0	0	0	0	0	0
	1	0	0	0	0	0	0	0	0	0	0	0	0	0	0	0	0	0	0	0	0	0	0	0	0	0.617284	-0.58824	-0.60241	0	0.574713	-1.96078	-0.71942	1.5544	0.520833	0.591716	1.13636	0.561798	0.546448	0.680272	0.581395	2.23464	-1.14943	0	0	0.529101	1.08108	0	0.558659	0
	1.5	0	0	0	0	0	0	0	0	0	0	0	0	0	0	0	0	0	0	0	0	0	0	0	0
	2	0	0	0	0	0	0	0	0	0	0	0	0	0	0	0	0	0	0	0	0	0	0	0	0	0.617284	-0.58824	1.20482	1.15607	0.574713	0.653595	-1.43885	2.07254	1.04167	1.18343	1.70454	0	1.0929	2.04082	2.32558	2.7933	0	3.04569	1.7341	2.1164	3.24324	2.43902	1.11732	-0.5
	2.5	0	0	0	0	0	0	0	0	0	0	0	0	0	0	0	0	0	0	0	0	0	0	0	0
	3	0	0	0	0	0	0	0	0	0	0	0	0	0	0	0	0	0	0	0	0	0	0	0	0	1.85185	2.94118	3.01205	2.31214	1.14942	1.96078	-0.71942	2.07254	1.04167	1.18343	1.70454	0.561798	0	0.680272	0.581395	2.23464	-0.57471	3.04569	1.7341	2.1164	2.16216	1.82927	0.558659	3
	3.5	0	0	0	0	0	0	0	0	0	0	0	0	2	0	0	0	0	0	0	0	0	0	0	0
	4	2	0	0	0	0	0	0	0	0	0	0	0	0	0	0	0	0	0	0	0	0	0	0	0	2.46914	2.94118	3.61446	3.46821	1.72414	1.30719	0	4.14508	2.60417	1.18343	2.27273	1.68539	1.63934	2.04082	2.90698	2.23464	0.574713	4.56853	2.31214	2.6455	2.16216	1.21951	2.7933	3
	4.5	0	0	0	0	0	0	0	0	0	0	0	0	0	0	0	0	0	0	0	0	0	0	0	0
	5	0	0	0	0	0	0	0	0	0	0	0	0	0	0	0	0	0	0	0	0	0	0	0	0	2.46914	3.52941	3.01205	2.31214	1.72414	0.653595	0	4.14508	3.125	1.18343	1.70454	2.24719	1.0929	0.680272	2.90698	1.67598	1.14942	4.06091	2.31214	2.6455	3.78378	0.609756	2.23464	4
	5.5	0	0	0	0	0	0	0	0	0	0	0	0	0	0	0	0	0	0	0	0	0	0	0	0
	6	2	7	0	0	0	0	0	0	0	0	0	0	0	0	0	0	0	0	0	0	0	2	0	0	2.46914	1.76471	2.40964	2.31214	2.29885	2.61438	0	4.14508	2.60417	1.18343	1.70454	2.80899	1.0929	1.36054	2.90698	1.67598	0.574713	4.56853	1.7341	2.6455	4.32432	0	2.7933	3
	6.5	0	0	0	0	0	0	0	0	0	0	0	0	0	0	0	0	0	0	0	0	0	0	0	0
	7	0	0	0	0	0	0	0	0	0	0	0	0	0	0	0	0	0	0	0	0	0	0	0	0	1.85185	3.52941	3.61446	2.89017	2.87356	3.92157	0	4.14508	2.08333	1.77515	1.70454	2.24719	1.63934	0.680272	1.74419	2.7933	1.72414	4.56853	2.31214	3.1746	3.78378	1.21951	1.67598	4.5
B		VIC01												BA.1
	2	6.9	5.33	3.81	6.14	6.69	5.54	7.25	4.66	6.94	6.23	6.3	5.52	5.05	5.58	4.37	4.6	3.81	3.81	5.24	5.22	4.93	5.38	3.81	3.81
	4	5.63	4.51	3.47	4.98	6.03	3.81	6.54	6.09	6.9	5.62	6.12	5.24	3.81	3.81	3.81	3.47	3.81	3.47	4.42	3.47	3.47	3.47	3.47	3.81
	6	4.61	3.47	3.47	3.81	3.81	3.47	3.81	3.47	3.81	3.81	4.56	3.47	3.81	3.81	3.47	3.47	3.81	3.47	3.47	3.47	3.47	3.47	3.47	3.81
	7	3.81	3.81	3.47	3.47	3.47	3.81	3.81	3.81	3.47	3.81	3.81	3.47	3.47	3.47	3.47	3.47	3.81	3.81	3.81	3.81	3.47	3.47	3.81	3.47
C		BA.1	VIC01
		5.31108	4.46
		5.56885	4.45593
		4.94576	5.28256
		5.00533	4.88448
		4.45593	5.11544
		4.46	4.45593
		4.45593	4.45593
		4.45593	4.45593
		4.45593	4.45593
		4.45593	4.45593
		4.45593	4.45593
		4.46	4.45593
D		BA.1	VIC01
		18.8	12.3
		14.4	7.9
		3.1	6.2
		5	6.6
		10.1	9.1
		8.8	7.8
		3.1	4
		2.9	5.3
		5.1	3.2
		1.3	3.9
		6.2	6.1
		4.3	3.5
F
		Airway Inflammation/Necrosis	Peri-airway Cuffing	Peri-vascular Cuffing	Alveolar Inflammation/Necrosis	Lung (Score)	Nasal Cavity (Score)
	F	0	0	0	1	0.25	0
	M	0	1	1	2	1	0
	M	0	1	1	3	1.25	0.5
	F	0	1	1	2	1	0
	F	0	1	0	2	0.75	0
	M	0	1	0	1	0.5	0
	F	0	1	0	2	0.75	0
	M	0	0	0	1	0.25	0
	M	0	0	0	1	0.25	0
	F	0	0	0	2	0.5	0
	M	0	0	0	1	0.25	0
	F	0	0	0	1	0.25	0
	F	0	1	0	2	0.75	0
	F	0	1	0	2	0.75	0
	M	0	1	1	3	1.25	0
	F	0	1	0	2	0.75	0
	M	0	1	0	2	0.75	0
	M	0	1	0	2	0.75	0
	F	0	0	0	1	0.25	0
	F	0	1	0	1	0.5	0
	M	0	0	0	1	0.25	0
	F	0	0	0	1	0.25	0
	M	0	1	0	2	0.75	0
	M	0	0	0	1	0.25	0

## Sheet: Figure 5
A		BA.1 d57	VIC01 d57	BA.1 d7	VIC01 d7	BA.1 d28
		2349	464	285	43	397
		3102	297	1446	20	308
		1513	31	348	20	997
		3511	152	876	20	269
		1171	194	979	20	269
		2364	57	1742	80
		1867	230
		753	441
		676	39
		4272	383
		7026	457
		10328	238
B		BA.1 d57	VIC01 d57	BA.1 d7	VIC01 d7	BA.1 d28
		32825	34450	20	6378	288
		40960	37107	20	4173	343
		40960	22539	20	11880	556
		40960	22342	33	3813	270
		18546	40960	54	2488	1109
		40960	40960	91	5399
		36400	40960
		30989	22828
		27195	15323
		41698	40960
		40960	30945
		35565	27805
C		BA.1 d57	VIC01 d57	BA.1 d7	VIC01 d7	BA.1 d28
		6553.27	2250.14	45	45	409.755
		28232.3	1804.71	2560.22	45	274.545
		3212.19	244.161	142.891	51	231.692
		13933.9	451.779	333.881	78	443.03
		6640.58	1245.87	741.71	45	431.966
		5043.06	273.156	941.261	45
		1921.02	920.381
		1317.42	493.938
		2764.82	222.839
		598.596	983.56
		5637.65	459.133
		1727.66	18700.6
D		BA.1 d57	VIC01 d57	BA.1 d7	VIC01 d7	BA.1 d28
		141989	92233.3	45	3054.8	231.356
		314416	210914	45	2139.59	431.514
		195252	26085.7	45	2065.71	223.74
		203085	95185.4	45	2270.1	696.539
		165733	63514.3	45	1234.32	610.979
		157090	46762	45	2269.97
		124580	51334.7
		106341	46631.7
		115350	25913.4
		45763.6	60442.3
		132774	91757.8
		103936	122751
E		BA.1 d57	VIC01 d57	BA.1 d7	VIC01 d7	BA.1 d28
		503.34	170	48.85	17.64	53.66
		429.96	414.77	136.62	16.97	52.92
		425.38	159	43.71	13.76	124.62
		1018.28	148.58	48.12	16.36	51.63
		341.08	403.61	48.72	13.6	151.63
		492.36	130.87	16.89	11.94
		477.79	474.96
		453.81	368.16
		517.7	49.26
		489.51	148.54
		504.93	153.44
		352.9	169.88
F		BA.1 d57	VIC01 d57	BA.1 d7	VIC01 d7	BA.1 d28
		2729.59	3103.98	16.15	1985.22	94.49
		5840.97	4804.79	133.11	923.01	119.84
		3898.39	1438.92	16.92	1032.67	122.8
		6543.55	2872.58	128.81	915.33	49.38
		2032.81	3560.83	52.73	814.88	150.36
		1543.55	2939.69	131.81	866.76
		3018.32	6677.91
		2545.57	2259.02
		2795.46	1248.62
		3946.81	1924.59
		4071.68	1663.1
		2836.39	2326.58

## Sheet: Figure 6
A
	BA.1 d57	BA.1 d7	VIC01 d57	VIC01 d7
	1.63934	0.588235	1.85185	-7.63889
	0.680272	-1.25786	3.52941	-8.64198
	1.74419	0	3.61446	-13.8158
	2.7933	0.568182	2.89017	-5
	1.72414	1.1236	2.87356	-5.88235
	4.56853	-0.571429	3.92157	-6.89655
	2.31214	-4.43038	0
	3.1746	-0.574713	4.14508
	3.78378	-1.76471	2.08333
	1.21951	-1.78571	1.77515
	1.67598	4.34783	1.70454
	4.5		2.24719
B	BA.1 d52	BA.1 d2	VIC01 d52	VIC01 d2
	5.05	7.78911	6.9	7.66377
	5.58	8.17792	5.33	7.62844
	4.37	7.15055	3.81	8.02042
	4.6	7.45881	6.14	7.77912
	3.81	7.99278	6.69	8.08139
	3.81	7.4677	5.54	8.31416
	5.24	7.53749	7.25
	5.22	7.48751	4.66
	4.93	7.53177	6.94
	5.38	6.98473	6.23
	3.81	7.09152	6.3
	3.81		5.52
C	BA.1	VIC01	BA.1	VIC01
	5.31108	4.46	5.71358	8.99908
	5.56885	4.45593	5.9717	8.80428
	4.94576	5.28256	6.5164	8.32905
	5.00533	4.88448	7.16365	8.26131
	4.45593	5.11544	6.10595	7.72738
	4.46	4.45593	6.91699	7.4079
	4.45593	4.45593
	4.45593	4.45593
	4.45593	4.45593
	4.45593	4.45593
	4.45593	4.45593
	4.46	4.45593
D	BA.1	VIC01	BA.1	VIC01
	18.8	12.3	6.8	72.1
	14.4	7.9	72.3	72.3
	3.1	6.2	31.3	76.3
	5	6.6	44	48.9
	10.1	9.1	30.1	56.1
	8.8	7.8	52	60.8
	3.1	4
	2.9	5.3
	5.1	3.2
	1.3	3.9
	6.2	6.1
	4.3	3.5
E	BA.1	VIC01	BA.1	VIC01
	5	5	5	16
	4	3	16	16
	1	3	12	16
	2	3	12	14
	3	3	10	15
	4	3	13	16
	1	1
	1	2
	3	1
	1	1
	2	3
	1	1
F	BA.1	VIC01	BA.1	VIC01
	1	0	4	7
	0	0	3	6
	0	0	3	6
	0	0	2	6
	0	0	2	6
	0	0	3	5
	0	0
	0	0
	0	0
	0	0
	0	0
	0	0

## Sheet: S1
A		Group 1 : 5E+04						Group 2 : 5E+03						Group 3 : 5E+02						Group 4 : 1E+02
	0	0	0	0	0	0	0	0	0	0	0	0	0	0	0	0	0	0	0	0	0	0	0	0	0
	1	0.662252	-0.55249	0	1.2987	0.636943	1.98676	1.18343	0.628931	0.561798	0	0	1.07527	0	0	0	-1.18343	-1.15607	-0.5814	1.26582	0	0	-0.62112	0	1.78571
	2	-1.3245	-2.76243	-2.05479	1.94805	-4.4586	-1.98675	-0.59172	-1.88679	-1.1236	0	-1.88679	-1.07527	0	-0.54945	0	-1.18343	-2.31214	0.581395	1.26582	-0.61728	0.653595	0	0	3.57143
	3	-4.63576	-5.52486	-5.47945	0	-9.55414	-4.63576	-1.77515	-3.77358	-2.80899	-2.83688	-3.77358	-3.22581	-0.60241	-2.1978	-2.30769	-1.18343	-4.04624	0	0.632911	-1.85185	1.96078	0.621118	0	1.78571
	4	-7.28477	-8.28729	-8.90411	-1.94805	-12.7389	-7.28477	-2.36686	-5.66038	-5.05618	-3.5461	-6.28931	-5.91398	-2.40964	-3.2967	-4.61538	-2.36686	-4.62428	-0.5814	0.632911	-2.46914	1.30719	-1.24224	-0.59524	1.19048
	5	-9.27152	-10.4972	-10.274	-3.8961	-15.2866	-8.60927	-4.73373	-7.54717	-6.17978	-4.96454	-9.43396	-9.67742	-4.21687	-4.94505	-4.61538	-4.14201	-6.93642	-1.74419	-1.26582	-3.7037	1.96078	-3.72671	-2.97619	0.595238
	6	-11.2583	-13.2597	-13.6986	-5.84416	-18.4713	-9.27152	-8.28402	-9.43396	-8.42697	-7.0922	-10.0629	-11.828	-6.62651	-7.14286	-4.61538	-7.69231	-9.24855	-1.74419	-3.16456	-5.55556	1.96078	-4.34783	-5.35714	-1.78571
	7	-11.2583	-15.4696	-17.8082	-7.14286	-18.4713	-5.96026	-8.28402	-6.91824	-8.98876	-5.67376	-8.1761	-11.2903	-7.83133	-8.79121	-3.84615	-5.32544	-8.67052	-1.16279	-5.6962	-6.79012	0.653595	-3.10559	-6.54762	-2.97619
	8	-7.94702	-14.3646	-18.4932	-4.54545	-15.9236	-1.98675	-4.73373	-6.28931	-8.42697	-2.83688	-8.1761	-8.60215	-6.0241	-8.79121	-2.30769	-4.14201	-5.78035	-0.5814	-4.43038	-4.32099	1.96078	-3.72671	-4.7619	-2.97619
	9	-5.96026	-12.7072	-16.4384	-1.2987	-14.0127	-1.98675	-3.5503	-5.03145	-7.30337	-2.12766	-7.54717	-6.45161	-4.21687	-6.59341	-0.76923	-2.95858	-4.04624	0.581395	-2.53165	-3.7037	3.26797	-2.48447	-4.16667	1.19048
	10	-4.63576	-10.4972	-15.0685	-1.94805	-10.828	-0.66225	-2.36686	-4.40252	-6.17978	-1.41844	-5.66038	-4.83871	-4.21687	-5.49451	0.769231	-0.59172	-3.46821	1.16279	-0.63291	0	3.92157	0	-2.97619	2.97619
	11	-3.31126	-9.94475	-13.0137	-1.2987	-8.9172	0.662252	-1.18343	-2.51572	-5.61798	-1.41844	-3.14465	-3.76344	-3.01205	-3.84615	1.53846	0.591716	-1.7341	1.16279	-0.63291	0.617284	4.57516	0	-1.78571	3.57143
	12	-1.3245	-8.28729	-10.9589	-0.64935	-7.00637	1.3245	-1.77515	-0.62893	-4.49438	-0.70922	-3.77358	-3.22581	-2.40964	-3.2967	1.53846	1.18343	-0.57803	1.16279	1.26582	1.85185	4.57516	0.621118	-1.78571	3.57143
	13	0	-8.28729	-9.58904	1.2987	-5.73248	1.3245	-0.59172	-1.25786	-3.93258	0.70922	-3.14465	-3.22581	-1.80723	-2.1978	3.84615	2.36686	-1.7341	1.74419	1.89873	3.08642	4.57516	0.621118	-2.38095	5.95238
	14	1.3245	-6.07735	-7.53425	2.5974	-3.18471	3.31126	-0.59172	0	-3.37079	0.70922	-0.62893	-2.15054	-1.80723	-0.54945	4.61538	4.73373	-1.15607	2.90698	2.53165	4.32099	5.88235	3.10559	0.595238	7.14286
	15	1.98676	-5.52486	-6.84932	2.5974	-1.91083	3.97351	0.591716	1.25786	-2.80899	0	0.628931	-0.53763	-1.80723	-1.0989	4.61538	5.32544	-0.57803	5.23256	2.53165	4.32099	3.92157	3.10559	1.19048	6.54762
	16	1.98676	-5.52486	-6.16438	1.2987	-3.18471	3.31126	0.591716	1.88679	-2.24719	1.41844	-0.62893	-1.07527	-0.60241	-0.54945	4.61538	4.14201	0.578035	2.90698	1.89873	4.93827	4.57516	2.48447	0	6.54762
B	Group 1 : 5E+04	0		1		2		3		4		5		6		7		8		9		10		11		12
	Sunken Eyes	0	0	0	0	0	0	0	0	0	0	0	0	0	0	0	0	0	1	0	0	0	0	0	0	0	0
	Ruffled	0	0	0	0	2	3	2	1	4	5	5	5	5	6	6	6	3	4	4	3	3	3	3	3	2	2
	Wasp Waisted	0	0	0	0	0	0	0	0	1	2	1	3	2	2	1	1	0	0	0	0	0	0	0	0	0	0
	Dehydrated	0	0	0	0	0	0	0	0	0	0	0	0	1	0	0	0	0	0	0	0	0	0	0	0	0	0
	Laboured Breathing 1	0	0	0	0	0	0	2	1	3	5	4	5	4	3	5	3	1	3	2	2	0	0	0	0	0	0
	Laboured Breathing 2	0	0	0	0	0	0	0	0	0	0	0	0	0	1	0	1	1	1	1	0	0	0	0	0	0	0
	Group 2 : 5E+03	0		1		2		3		4		5		6		7		8		9		10		11		12
	Sunken Eyes	0	0	0	0	0	0	0	0	0	0	0	0	0	0	1	0	0	0	0	0	0	0	0	0	0	0
	Ruffled	0	0	0	0	1	1	2	2	5	4	5	6	6	5	6	5	5	3	4	3	2	2	3	3	0	0
	Wasp Waisted	0	0	0	0	0	0	0	0	0	0	0	2	1	0	0	0	0	0	0	0	0	0	0	0	0	0
	Dehydrated	0	0	0	0	0	0	0	0	0	0	0	0	0	0	0	0	0	0	0	0	0	0	0	0	0	0
	Laboured Breathing 1	0	0	0	0	0	0	1	1	2	4	5	5	4	3	3	1	2	2	1	1	0	0	0	0	0	0
	Laboured Breathing 2	0	0	0	0	0	0	0	0	0	0	0	0	0	0	0	0	0	0	0	0	0	0	0	0	0	0
	Group 3 : 5E+02	0		1		2		3		4		5		6		7		8		9		10		11		12
	Sunken Eyes	0	0	0	0	0	0	0	0	0	0	0	0	0	1	1	0	0	0	0	0	0	0	0	0	0	0
	Ruffled	0	0	0	0	1	0	2	1	4	1	3	3	4	4	4	6	4	3	2	1	1	1	0	0	2	0
	Wasp Waisted	0	0	0	0	0	0	0	0	0	0	0	0	0	0	0	0	0	0	0	0	0	0	0	0	0	0
	Dehydrated	0	0	0	0	0	0	0	0	0	0	0	0	0	0	0	0	0	0	0	0	0	0	0	0	0	0
	Laboured Breathing 1	0	0	0	0	0	0	0	1	3	3	2	3	4	4	3	4	3	1	1	0	0	0	1	0	0	0
	Laboured Breathing 2	0	0	0	0	0	0	0	0	0	0	0	0	0	0	0	0	0	0	0	0	0	0	0	0	0	0
	Group 4 : 1E+02	0		1		2		3		4		5		6		7		8		9		10		11		12
	Sunken Eyes	0	0	0	0	0	0	0	0	0	0	0	0	0	0	0	1	0	0	0	0	0	0	0	0	0	0
	Ruffled	0	0	0	0	1	1	2	1	3	4	3	2	5	5	3	5	4	4	4	4	2	0	0	0	0	0
	Wasp Waisted	0	0	0	0	0	0	0	0	0	0	0	0	0	1	1	0	0	0	1	0	0	0	0	0	0	0
	Dehydrated	0	0	0	0	0	0	0	0	0	0	0	0	0	0	0	0	0	0	0	0	0	0	0	0	0	0
	Laboured Breathing 1	0	0	0	0	0	0	0	0	1	1	2	4	5	3	2	2	3	1	1	0	0	0	0	0	0	0
	Laboured Breathing 2	0	0	0	0	0	0	0	0	0	0	0	0	0	0	0	0	0	0	0	0	0	0	0	0	0	0
C			Group 1 : 5E+04						Group 2 : 5E+03						Group 3 : 5E+02						Group 4 : 1E+02
		0	0	0	0	0	0	0	0	0	0	0	0	0	0	0	0	0	0	0	0	0	0	0	0	0
		0.5	0	0	0	0	0	0	0	0	0	0	0	0	0	0	0	0	0	0	0	0	0	0	0	0
		1	0	0	0	0	0	0	0	0	0	0	0	0	0	0	0	0	0	0	0	0	0	0	0	0
		1.5	0	0	0	0	0	0	0	0	0	0	0	0	0	0	0	0	0	0	0	0	0	0	0	0
		2	0	0	0	0	2	2	0	0	0	0	0	2	0	0	0	2	0	0	2	0	0	0	0	0
		2.5	0	0	2	0	2	2	0	0	0	0	0	2	0	0	0	0	0	0	2	0	0	0	0	0
		3	0	0	7	0	7	0	0	2	0	0	0	7	2	0	0	0	2	0	0	2	2	0	0	0
		3.5	0	0	2	0	5	0	0	2	0	0	0	7	0	0	2	5	0	0	0	0	2	0	0	0
		4	7	2	7	0	10	5	2	7	2	0	2	7	2	2	5	2	7	6	2	0	2	7	0	0
		4.5	7	7	10	0	10	7	7	5	2	0	7	7	5	0	0	2	5	5	2	2	2	7	0	0
		5	2	7	10	0	7	7	7	7	2	7	5	7	7	0	2	2	0	5	0	2	2	5	7	0
		5.5	10	7	10	5	5	7	7	7	2	10	10	7	5	7	2	7	0	0	0	7	5	5	7	0
		6	10	7	13	0	7	2	2	7	7	7	2	10	7	7	7	8	0	0	7	7	2	7	5	7
		6.5	7	7	12	10	2	2	7	2	7	2	0	7	7	7	2	9	0	5	7	2	5	0	7	7
		7	7	7	10	7	2	7	7	2	2	7	9	2	7	7	2	2	2	5	5	7	2	0	5	0
		7.5	7	7	12	2	2	7	2	2	2	7	0	2	2	7	7	7	7	2	9	7	2	2	2	0
		8	7	2	9	0	0	0	2	2	7	2	0	7	7	7	2	2	5	0	2	7	2	0	5	7
		8.5	7	7	11	0	5	2	2	5	7	0	0	2	0	2	2	2	5	0	7	2	2	0	0	2
		9	7	2	7	0	2	0	2	5	2	2	0	2	2	7	0	0	0	0	2	5	7	0	0	2
		9.5	2	7	7	0	0	0	2	5	2	0	0	2	0	2	0	0	0	0	2	2	2	0	0	2
		10	2	2	2	0	0	0	2	2	0	0	0	0	2	0	0	0	2	0	2	2	0	0	0	0
		10.5	2	2	2	0	0	0	2	0	0	0	0	2	2	0	0	0	0	0	0	0	0	0	0	0
		11	2	2	2	0	0	0	2	2	0	0	2	0	2	0	5	0	0	0	2	0	0	0	0	0
		11.5	0	2	2	0	0	0	2	0	0	0	2	2	0	0	2	0	0	0	2	2	0	0	0	0
		12	0	2	2	0	0	0	0	0	0	0	0	0	0	0	2	0	2	0	0	0	0	0	0	0
		12.5	0	2	2	0	0	0	0	0	0	0	0	0	0	0	0	0	0	0	0	2	0	0	0	0
		13	0	0	0	0	0	0	0	0	0	0	0	0	0	0	2	0	2	0	0	0	2	0	0	2
		13.5	0	0	0	0	0	0	0	0	0	0	0	0	0	0	2	0	2	0	0	0	2	0	0	0
		14	0	0	0	0	0	0	0	0	0	0	0	0	0	0	0	0	0	0	0	0	0	0	0	0
		15	0	0	0	0	0	0	0	0	0	0	0	0	0	0	0	0	0	0	0	0	0	0	0	0
		16	0	0	0	0	0	0	0	0	0	0	0	0	0	0	0	0	0	0	0	0	0	0	0	0
			0	0	0	0	0	0	0	0	0	0	0	0	0	0	0	0	0	0	0	0	0	0	0	0
			0	0	0	0	0	0	0	0	0	0	0	0	0	0	0	0	0	0	0	0	0	0	0	0
D			Group 1 : 5E+04						Group 2 : 5E+03						Group 3 : 5E+02						Group 4 : 1E+02
		2	8.18673	8.34417	8.27056	8.24372	8.18729	7.8941	8.06442	8.17191	7.59506	7.61762	7.78154	7.44592	7.98054	8.09285	8.05315	8.03336	8.22308	7.89067	7.02248	7.44554	7.18984	8.16964	7.01935	3.47087
		4	7.82675	7.78183	7.50196	7.12176	6.72475	7.58867	7.42182	7.53718	7.37233	7.79925	7.70747	6.94908	7.2908	7.32397	7.48598	7.33004	7.53686	7.66163	7.38877	7.72217	6.07151	8.00816	7.49849	7.62813
		6	7.30395	7.32181	7.48803	6.77876	7.36747	7.35764	7.24055	7.0683	6.54374	6.77081	7.56577	6.16915	7.1843	6.70125	6.93008	7.08361	7.18669	7.43636	7.61735	6.32503	7.65414	7.14975	6.70301	6.9038
		8	7.73501	6.67117	6.39337	6.91749	6.59767	6.24925	7.59698	7.46732	6.58458	6.26334	6.85929	6.1138	6.92871	7.13151	6.39777	6.69521	6.46379	6.74559	7.03152	7.32153	6.4725	6.45836	6.06873	6.29856
		10	5.8036	5.71928	6.0705	5.6334	6.42687	5.02859	4.42335	6.33932	5.75262	5.01244	4.99047	5.42788	4.77562	6.07637	5.78928	3.80811	4.73964	5.24404	6.87382	6.08582	5.65089	4.9429	5.30051	5.772
		14	3.80811	3.80811	4.1769	3.80811	3.80811	3.80811	3.80811	4.62886	3.80811	4.24623	3.80811	3.80811	3.80811	4.33669	3.80811	3.80811	3.80811	4.14212	3.80811	4.28843	3.80811	3.80811	3.80811	3.80811

## Sheet: S2
A			BA.1											VIC01
	-2	-2	35.4	36.3	35.5	37	36.5	36.9	36.2	36.3	36.7	37	37	35.5	35.7	36.3	36.3	37.2	37.3
		-1.5	36.3	36.1	35.8	37	36.6	36.2	36.6	36.3	36.1	36.3	37.3	35.3	36.1	36.3	36	37.7	36.7
	-1	-1	36.1	35.8	36.3	36.9	36.6	36.3	36.7	36.5	36.4	37	38.2	35.7	37.3	38.2	37.7	37.7	38.2
		-0.5	36.9	36.7	36.5	37.6	37.5	37.1	37.5	37.1	37.7	37.5	37	35.8	37	37.1	37.4	37.6	37.4
	0	0	36.1	35.8	36.2	37.1	36.7	37.4	36.4	36.7	37.1	37.1	37.2	35.4	36.4	36.9	36.3	37.3	37.1
		0.5	36.4	36.2	36.4	36.4	36.1	37	36.3	37	36.7	36.7	37	35.3	36.1	36.7	36.9	36.3	37
	1	1	36	36	35.8	36.3	36.2	36.6	36.2	37.2	37.5	38.1	37.5	35.3	35.3	36.1	35.8	36.4	36.5
		1.5	36.3	36.4	36.4	36.7	36.7	36.5	36.9	37	37.1	37.4	37.1	36.4	35.4	36.6	36.9	37.1	37.2
	2	2	36.2	36.3	36.2	36.4	36.9	36.9	37.4	38.1	37.9	37.2	38	36.5	36.2	36.6	36.9	37.2	36.9
		2.5	36.5	36.3	37.2	37.4	37.3	37.1	36.1	37.3	37	37.4	37.5	36.1	36.3	36.3	36.5	36.9	36.6
	3	3	36.2	36.1	36.1	36.3	36.9	36.4	37.2	37.1	36.7	37.9	37.4	35.7	35.4	36.2	36.7	36.4	36.3
		3.5	36.4	36.2	36.3	36.5	36.9	37.1	36.2	37.2	37	38	37.4	36	35.6	35.7	35.9	36.2	36.5
	4	4	35.8	36.1	36.2	36.5	36.6	37.1	36.1	37.1	37.1	37.1	37.2	35.7	34.8	35.5	35.8	36.5	36
		4.5	36.2	36.5	36.5	37.4	36.9	36.6	36.2	36	37.4	36.3	36.9	35.8	34.9	35.5	35.7	36	36
	5	5	35.8	36.3	36.3	36.1	36.4	36.3	36.3	36.1	36.4	37	37	35.7	35.6	35.6	35.8	36.3	36.2
		5.5	36.4	36.5	36.7	36.5	36.9	36.7	36.3	36.2	36.9	36.6	37.2	35.6	34.8	35.7	35.5	36	36.2
	6	6	36.2	36.2	36.3	36.5	36.9	36.5	36.5	36.5	37.1	36.5	37.1	34.9	35.3	35.8	35.1	37	36.7
		6.5	36.1	36.6	36.3	36.7	37.1	36.5	36.6	36.9	36.7	37	37.4	35.3	35.1	36	35.2	36.6	36.7
	7	7	36	36.3	36.1	37	37.2	36.7	36.9	37	37.1	37.5	37.1	35.5	35.7	36	36.2	37.4	37.3
B, C, D		BA.1											VIC01
	2	6.11967	6.45085	5.51498	5.64349	6.25809	5.7473	5.83577	5.74034	5.87078	5.23973	5.31672	5.65555	5.51234	6.03433	5.7302	6.09836	6.27038
	4	4.96029	5.36701	4.7491	4.1954	4.60306	4.2564	4.42919	4.41585	4.64679	5.12053	3.80811	4.71162	4.21103	3.80811	4.29564	4.66131	4.1282
	6	4.12834	4.41508	4.24651	4.71833	4.70374	4.32169	5.29187	4.13518	3.80811	4.82468	3.80811	4.35014	4.53142	4.65167	4.67614	4.70227	4.67554
	7	3.80811	3.80811	3.80811	3.80811	3.80811	3.80811						3.80811	4.98334	4.61534	4.48208	3.80811	3.80811
E			VIC01												BA.1
	-4	-4	36.5	36.9	37.5	36	35.7	36.6	37	37	36.4	35.6	36.4	37.7	36.2	37.8	37.3	35.5	36.3	36.5	36.1	35.7	36.5	36.5	37.1	37
	-3	-3	36.1	36.6	38.2	36.1	36.1	36.4	37.1	37.9	37	36.2	35.8	37.3	36.2	36.1	37.6	35.2	36.1	36.6	36.7	35.5	37.2	37.9	37	37.3
	-2	-2	36.4	36.7	37.9	36.5	35.4	36.6	36.6	36.7	36.5	36	36.1	38.4	36.4	36.6	37.7	36	36.3	36.4	36.4	36	37	37.2	36.9	36.9
	-1	-1	37	36.9	38.2	35.6	36	37.2	36.2	36.4	36.6	35.8	36	37.7	37.1	36.7	37.6	35.4	36.6	36.9	35.8	36.1	36.7	37.6	36.4	36.9
	0	0	37.1	37	38.2	36.6	35.8	37.2	36.7	37.5	37.3	36.1	37.5	37.7	36.9	36.4	37.2	36.1	36.3	37.1	37.1	35.6	36.9	37.9	37.3	36.6
		0.5	36.4	37.1	37.1	36	35.5	36.5	36.2	36.5	35.7	35.3	35.8	36.7	36.4	35.4	37.1	36	35.7	36.6	35.4	36	37.4	37.3	36.2	36
	1	1	36.4	37.1	37.2	36.5	35.8	37.5	37.2	37	37.3	36.4	36.5	38	36.2	37	37.5	36.2	37	37	36.2	36.2	37.7	36.9	36.1	37.3
		1.5	36.7	36.5	37	35.4	36	36.6	36.5	36.5	36.3	35.7	36.5	37.1	36.7	36	37.2	35.8	36.6	36.9	36.7	36.3	36.9	37.3	36.2	36.9
	2	2	37	37.9	38.6	36.7	36.5	37.9	37.9	38.3	37.1	36.4	37.7	38	36.3	36.9	36.6	35.6	37	35.8	37	36.2	36.9	37.4	37.4	37
		2.5	36.6	36.7	37.9	37	36.1	36.4	36.4	36.7	36.5	34.9	36.5	37.2	36.1	36.1	36.9	35.5	36.4	36	36.1	36	36.7	37	36.2	36.5
	3	3	36.3	37.5	37.1	36.7	36.2	37.6	37	36.4	36.9	36.4	36	38.3	35.8	37.4	37.3	35.7	36.4	37.1	35.8	36.1	37.6	36.6	36.9	36.9
		3.5	36.4	36.1	36.9	36	35.8	36.4	36.3	37	36.3	35.2	36.3	37.2	36.6	35.8	37.4	35.8	36.3	36.7	36.2	36.1	37.1	37	36.6	36.6
	4	4	36.7	36.5	37.6	36.5	36.2	37.5	36.7	37.1	36.3	36.4	36.5	38.8	36.1	36.5	36.9	35.8	37	36.5	36.4	36.3	37	36.5	36.7	36.7
		4.5	36.2	36.2	36.9	36.4	36	36.7	36	36.5	35.5	35.3	35.7	37	36.3	35.5	37.2	35.4	36.3	36.9	36.3	35.7	36.7	36.3	36.6	37
	5	5	36.1	36.5	37.5	36.4	36.2	37.9	36.9	37.6	37.5	36.7	36.4	38	36.4	36.7	36.6	35.8	36.9	37.4	37.2	36.9	37.7	36.4	37.6	36.3
		5.5	35.8	36.4	36.9	36.1	35.6	36.9	35.6	36.7	36.1	34.8	36.7	37.4	36.1	35.7	37.4	35.3	36.2	36.6	36	36.3	37.1	36.9	36.6	35.9
	6	6	36.7	36.9	37.4	36.4	36.5	37.6	38	37.6	37.3	37.3	36.1	38	36	36.3	37.2	35.6	36.4	36.2	36.3	35.8	37.2	36.9	36.9	36.9
		6.5	36.1	36.5	37.3	35.8	35.6	36.4	35.6	36.7	36.4	35.8	37.2	36.7	36.5	35.8	37.2	36	36.3	36.8	36	36.3	36.7	36.9	36.3	36.7
	7	7	36	36.1	37.7	35.8	35.7	36.9	36.4	36.5	36.5	36.5	35.6	37.6	35.7	37.1	37.4	35.5	36.1	37.2	36	36.1	37.4	36.4	36.3	36.5
F,G,H		BA.1											VIC01
	2	5.05	5.58	4.37	4.6	3.81	3.81	5.24	5.22	4.93	5.38	3.81	3.81	5.33	3.81	6.14	6.69	5.54	7.25	4.66	6.94	6.23	6.3	5.52
	4	3.81	3.81	3.81	3.47	3.81	3.47	4.42	3.47	3.47	3.47	3.47	3.81	4.51	3.47	4.98	6.03	3.81	6.54	6.09	6.9	5.62	6.12	5.24
	6	3.81	3.81	3.47	3.47	3.81	3.47	3.47	3.47	3.47	3.47	3.47	3.81	3.47	3.47	3.81	3.81	3.47	3.81	3.47	3.81	3.81	4.56	3.47
	7	3.47	3.47	3.47	3.47	3.81	3.81	3.81	3.81	3.47	3.47	3.81	3.47	3.81	3.47	3.47	3.47	3.81	3.81	3.81	3.47	3.81	3.81	3.47
J	VIC01	BA.1	BQ.1.22	XBB.1.1
	288	397	20	20
	343	308	20	20
	556	997	20	20
	270	269	20	20
	1109	269	20	20

## Sheet: S3
	Day 57								Day 7
A, B, C	Spike		Membrane		Nucleocapsid				Spike		Membrane		Nucleocapsid
	BA.1	VIC01	BA.1	VIC01	BA.1	VIC01			BA.1	VIC01	BA.1	VIC01	BA.1	VIC01
	467.31	1.67	117.66	1.67	493.95				170.39	349.65	60.5	19.98	107.12	294.71
	124.88	79.92	8.33	3.33	278.06	16.65			400.16	371.85	15.54	50.51	233.66	451.77
	111.56	78.81	103.23	13.88	229.77	33.86			1.67	270.84	0	0	0	145.97
	1933.07	141.53	502.83	41.63	2161.17	103.23			0	-	0	-	0	-
	822.51	1769.9	146.52	697.64	869.13	1716.62			96.02	91.58	11.1	43.29	62.72	61.61
	84.36	228.11	64.38	26.64	122.66	61.61			1.67	67.16	1.67	58.83	0	83.81
	892.44	1525.7	83.25	202.02	424.58	1252.64
	724.83	356.87	12.21	0	495.06	128.76
	276.39	245.87	39.96	16.1	173.16	294.15
	588.3	887.45	55.5	48.29	533.36	1102.23
	183.15	585.53	21.65	74.37	98.24	590.52
	233.66	238.65	48.84	27.2	187.04	235.32

## Sheet: S4
B	BA.1	VIC01		C	BA.1	VIC01
	2.3	2.8			9.6	2.8
	5.6	2.2			3.4	4.8
	3	1.6			1.8	2
	4.1	3.1			2.8	3
	2.9	2.6			1.2	1.4
	4.6	2.3			3.4	2.2
